# Supplementary material for: Lactoferrin-Derived Peptide Chimera Induces Caspase-Independent Cell Death in Multiple Myeloma
Source: Cells. 2025 Feb 3;14(3):217. doi: 10.3390/cells14030217 (PMC11817516; doi:10.3390/cells14030217)
Supplement: Supplementary file 1 [file cells-14-00217-s001.zip]

Archive with 1 entries (1 files):
- cells-3411006-supplementary.pdf
